# Supplementary material for: Engineering and Implementation of Synthetic Molecular Tools in the Basidiomycete Fungus Ustilago maydis
Source: J Fungi (Basel). 2023 Apr 17;9(4):480. doi: 10.3390/jof9040480 (PMC10140897; doi:10.3390/jof9040480)
Supplement: Supplementary file 1 [file jof-09-00480-s001.zip]

Archive with 1 entries (1 files):
- jof-2296445-supplementary.pdf
